# Supplementary material for: YOLOX-based blue laser weeding robot in corn field
Source: Front Plant Sci. 2022 Nov 4;13:1017803. doi: 10.3389/fpls.2022.1017803 (PMC9674089; doi:10.3389/fpls.2022.1017803)
Supplement: Supplementary file 1 [file DataSheet_1.xlsx]

## Sheet:  Dry weight control effect
Laser dosage（J/mm）	mans millet-2	mans millet-2	amaranthus-2	amaranthus-4	plantain-2	plantain-4
0	0	0	0	0	0	0
1	0	0.01	0	0.0179	0.02857	-0.01
1.5	0.05	0.03	0.0952	0.0179	0.11429	0.04
2	0.08	0.02	0.0952	0.0714	0.17143	0.13
3	0.2	0.05	0.2857	0.2321	0.34286	0.22
6.7	0.43	0.24	0.7619	0.4464	0.51429	0.33
8	0.66	0.33	0.8095	0.4821	0.77143	0.57
10	0.96	0.62	0.9048	0.75	0.91429	0.66
12	1	0.86	1	0.8214	0.94286	0.68
15	1	0.97	1	0.9107	1	0.87
18	1	1	1	0.9286	1	0.97

## Sheet: Dry weight after laser action
Laser dosage（J/mm）	amaranthus-2(g)	amaranthus-4(g)	mans millet-2(g)	mans millet-4(g)	plantain-2(g)	plantain-4(g)
0	0.21	0.56	0.26	0.73	0.35	0.79
1	0.21	0.55	0.27	0.72	0.34	0.8
1.5	0.19	0.55	0.25	0.71	0.31	0.76
2	0.19	0.52	0.24	0.72	0.29	0.69
3	0.15	0.43	0.21	0.69	0.23	0.62
6.7	0.05	0.31	0.15	0.55	0.17	0.53
8	0.04	0.29	0.09	0.49	0.08	0.34
10	0.02	0.14	0.01	0.28	0.03	0.27
12	0	0.1	0	0.1	0.02	0.25
15	0	0.05	0	0.02	0	0.1
18	0	0.04	0	0	0	0.08
